# Supplementary material for: A Cytochrome P450 Facilitates Polyethylene Metabolism in a Microbial Community
Source: Int J Mol Sci. 2025 Sep 9;26(18):8775. doi: 10.3390/ijms26188775 (PMC12470125; doi:10.3390/ijms26188775)
Supplement: Supplementary file 1 [file ijms-26-08775-s001.zip]

Archive with 1 entries (1 files):
- ijms-3808576-supplementary.pdf
